# Supplementary material for: A Naked Lyophilized mRNA Vaccine Against Seasonal Influenza, Administered by Jet Injection, Provides a Robust Response in Immunized Mice
Source: Vaccines (Basel). 2026 Jan 2;14(1):56. doi: 10.3390/vaccines14010056 (PMC12846339; doi:10.3390/vaccines14010056)
Supplement: Supplementary file 1 [file vaccines-14-00056-s001.zip]

Archive with 1 entries (1 files):
- vaccines-4016513-supplementary.pdf
